# Supplementary material for: The Influence of Probiotics Consumption on Management of Prediabetic State: A Systematic Review of Clinical Trials
Source: Int J Clin Pract. 2022 Sep 12;2022:5963679. doi: 10.1155/2022/5963679 (PMC9484983; doi:10.1155/2022/5963679)
Supplement: Supplementary Materials — Supplementary data 1. Detailed procedures for the systematic review including its search queries. Supplementary data 2. JBI tool for assessing RCTs. [file 5963679.f1.zip]

Archive with 2 entries (2 files):
- 5963679.f1/Supplementary Data 1.docx
- 5963679.f1/SupplementaryData2.docx
